# Supplementary material for: A Novel Dye-Modified Metal–Organic Framework as a Bifunctional Fluorescent Probe for Visual Sensing for Styrene and Temperature
Source: Molecules. 2023 Jun 22;28(13):4919. doi: 10.3390/molecules28134919 (PMC10343389; doi:10.3390/molecules28134919)
Supplement: Supplementary file 1 [file molecules-28-04919-s001.zip]

Archive with 1 entries (1 files):
- molecules-2457757-supplementary.pdf
